# Supplementary material for: Characterization of Genetic Variability of Common and Tartary Buckwheat Genotypes Using Microsatellite Markers
Source: Plants (Basel). 2024 Aug 2;13(15):2147. doi: 10.3390/plants13152147 (PMC11313801; doi:10.3390/plants13152147)
Supplement: Supplementary file 1 [file plants-13-02147-s001.zip › File S1.xlsx]

## Sheet: FT_FE
	Fem1303		Fem1322		Fem1407		Fem1840		SXAU060		SXAU089		Ft1_114		SXAU129		SXAU138		Ft2_1743		Ft3_572		Ft4_2725		Ft5_2899		Ft6_2849		Ft7_382		Ft8_605		GB_FE_025		GB_FE_121		GB_FE_035		TBP5		TBP6
10a	256	256	129	157	177	221	256	256	258	262	190	242	276	368	167	205	166	170	152	327	150	214	270	278	140	160	332	332	271	271	276	278	272	282	166	230	172	182	218	286	205	205
10b	256	256	141	153	177	221	258	258	258	262	232	232	276	280	235	245	166	170	152	327	150	156	270	278	140	300	332	332	271	271	276	358	268	272	166	226	182	182	218	286	205	205
10c	198	202	153	157	177	181	258	260	170	240	234	242	276	290	167	199	166	170	152	327	150	214	270	270	140	300	332	332	271	279	276	278	276	278	166	172	182	214	218	286	205	205
10d	198	202	141	157	177	183	258	262	170	258	232	232	276	276	235	245	166	166	152	152	150	156	270	278	140	300	332	332	271	279	276	278	272	278	166	220	172	182	218	304	205	205
11a	256	308	153	157	177	219	260	260	262	262	190	190	276	280	167	199	166	166	152	152	150	214	270	278	292	292	332	332	271	271	276	280	276	282	166	220	178	192	218	388	205	205
11b	256	256	153	161	177	219	260	260	258	262	214	220	280	280	167	203	166	166	152	327	150	214	270	278	292	292	332	332	271	271	276	280	276	282	166	248	172	192	218	388	205	205
11c	216	256	129	157	177	181	256	256	258	266	220	234	276	276	173	175	166	170	152	212	150	156	270	278	160	168	332	332	271	279	276	416	278	280	160	166	172	178	218	222	205	205
11d	212	256	157	161	177	183	256	260	258	262	214	220	276	276	173	175	166	166	152	327	143	150	270	278	288	300	332	332	271	271	276	416	272	276	160	166	172	182	218	222	205	205
12a	216	274	129	161	177	223	184	230	188	188	214	220	276	284	167	207	166	166	166	188	260	478	308	308	156	160	202	332	271	279	278	306	266	278	190	190	178	222	218	222	205	205
12b	212	256	153	157	177	181	256	258	178	188	232	258	276	276	167	197	166	166	166	188	226	226	262	268	140	168	332	332	271	279	276	278	268	272	160	166	172	182	218	222	205	205
12c	212	256	153	157	177	181	256	258	178	188	232	232	276	368	235	245	166	170	152	327	150	156	270	270	140	300	332	332	271	271	276	278	260	266	166	220	182	214	218	286	205	205
12d	212	256	141	153	177	181	258	258	178	188	220	232	280	290	167	199	166	166	152	327	214	226	270	278	140	168	332	332	271	279	276	278	260	268	166	220	182	182	218	222	205	205
13a	198	202	129	153	177	181	258	258	258	258	232	232	280	280	175	205	166	166	327	327	156	214	270	278	140	300	332	332	271	299	276	416	278	282	166	230	172	178	218	286	205	205
13b	198	256	153	157	177	183	258	260	258	258	234	242	276	276	199	207	170	170	152	327	150	214	270	278	140	160	332	332	271	279	276	276	272	278	166	248	172	178	218	286	205	205
13c	212	256	141	157	177	183	256	258	258	258	258	266	276	362	167	199	170	172	152	327	150	214	270	278	140	300	332	332	271	279	276	416	272	282	166	172	172	182	218	222	205	205
13d	212	256	129	153	177	183	256	258	258	258	234	242	276	276	167	167	170	170	152	327	214	226	270	278	300	300	332	332	271	279	276	416	260	272	160	166	172	178	218	286	205	205
14a	198	202	141	157	177	193	260	266	170	178	234	262	290	302	235	245	166	172	158	327	214	226	270	278	140	168	332	332	271	271	276	278	272	276	166	222	172	182	218	286	205	205
14b	198	212	153	157	177	181	256	260	178	258	220	242	290	302	167	173	166	166	152	327	150	156	270	278	140	300	262	332	271	271	276	278	272	282	166	220	172	214	218	286	205	205
14c	212	256	129	157	177	181	260	262	170	178	214	220	276	368	167	235	166	166	152	327	150	156	270	278	140	168	332	332	271	295	276	416	272	278	160	160	172	178	218	286	205	205
14d	212	256	153	157	177	181	256	256	178	258	214	220	280	368	235	245	166	166	152	166	150	214	260	266	140	168	262	332	271	271	276	378	278	286	166	220	172	178	218	286	205	205
15a	198	256	141	157	177	181	258	258	180	188	234	234	276	368	167	167	166	172	152	166	150	214	270	278	140	300	332	332	271	299	276	416	272	278	166	248	172	182	218	286	205	205
15b	212	256	141	153	177	181	256	256	178	188	234	234	276	368	167	199	166	166	152	327	150	156	270	278	140	300	236	332	271	279	278	280	274	278	172	252	182	214	218	286	205	205
15c	212	256	153	153	177	181	256	258	178	240	234	242	280	280	167	175	186	186	152	158	150	214	270	278	140	300	332	332	271	385	278	416	274	278	172	226	172	182	218	222	205	205
15d	212	256	129	253	177	181	258	262	178	180	242	266	276	368	199	207	170	170	152	314	143	150	260	266	140	146	262	332	271	279	192	278	262	274	172	230	172	182	218	286	205	205
16a	258	354	379	379	173	177	176	230	178	178	236	236	302	302	211	211	178	178	152	198	234	234	234	322	156	164	272	332	213	219	192	294	262	274	166	166	172	182	224	234	205	205
16b	258	258	379	379	173	225	170	176	178	178	236	236	302	302	211	211	178	178	198	198	234	234	236	322	156	168	272	332	211	219	192	198	262	274	166	166	172	206	224	234	205	205
16c	258	258	379	379	173	183	170	176	178	178	236	262	302	302	211	211	178	178	152	152	143	234	234	322	156	168	272	332	225	225	192	294	262	274	166	166	172	182	224	234	205	205
16d	258	258	379	379	173	183	170	176	178	178	236	236	302	302	211	211	178	178	296	296	143	234	236	322	156	164	262	316	213	217	284	284	272	272	160	160	172	182	224	234	205	205
17a	208	256	141	153	177	223	258	260	258	262	242	260	276	368	207	211	166	166	152	327	150	214	270	278	300	300	262	332	271	299	278	280	262	268	172	252	172	182	218	222	205	205
17b	256	292	153	157	177	183	256	258	258	262	232	232	276	276	167	199	166	166	152	152	150	156	270	278	300	300	332	332	271	279	278	280	274	278	252	252	172	182	218	286	205	205
17c	208	256	153	161	177	183	258	260	258	262	232	232	280	284	199	211	166	172	152	327	150	214	270	278	140	160	332	332	271	295	278	280	268	274	172	230	172	182	218	286	205	205
17d	208	256	129	141	177	183	258	258	258	262	232	242	280	284	199	207	166	172	152	327	150	214	270	278	140	300	332	332	271	271	278	280	282	284	172	236	172	182	218	258	205	205
18a	202	212	129	157	177	183	258	258	170	178	232	232	276	276	207	207	170	170	152	327	150	214	278	284	140	300	332	332	271	299	198	278	274	278	172	252	172	182	218	222	205	205
18b	198	202	129	141	177	183	258	258	170	178	242	266	280	290	199	207	170	170	152	158	150	214	262	268	140	168	332	332	271	279	278	278	268	274	166	172	172	178	218	286	205	205
18c	198	256	141	157	177	181	258	260	178	188	232	232	276	368	207	211	166	166	152	158	214	214	270	278	140	300	262	332	241	271	280	408	262	274	172	252	172	182	218	222	205	205
18d	256	292	129	157	183	183	258	258	178	188	190	220	276	280	199	207	166	170	152	327	150	214	270	278	140	146	332	332	271	299	278	278	274	278	166	172	172	182	286	376	205	205
19a	256	292	161	161	177	181	256	258	170	240	234	258	276	276	235	245	166	170	152	152	150	156	270	278	140	300	332	332	271	385	278	278	268	274	172	172	182	214	218	286	205	205
19b	256	256	153	161	177	181	256	256	240	258	232	232	280	368	175	199	170	176	152	152	143	150	270	278	140	168	262	332	271	295	278	408	274	278	172	252	214	304	218	286	205	205
19c	256	292	153	161	177	193	260	262	258	262	232	232	280	302	167	175	166	166	152	327	150	214	270	278	140	168	332	332	271	279	278	416	274	278	172	252	182	264	218	286	205	205
19d	256	292	153	161	177	181	256	260	170	188	234	234	276	280	235	235	166	170	152	158	143	150	270	278	140	300	332	332	271	385	278	278	268	274	166	172	172	178	218	286	205	205
1a	256	256	157	161	177	181	256	256	258	262	242	252	276	280	197	199	160	162	300	327	150	156	278	284	140	300	332	332	271	279	276	284	268	268	166	172	172	182	218	222	205	211
1b	256	292	161	253	177	181	258	258	178	258	242	266	280	290	197	199	160	172	152	327	150	156	270	278	140	300	332	332	271	279	276	284	280	282	160	166	172	182	218	222	205	205
1c	212	256	157	161	177	183	256	256	170	258	220	242	276	280	199	207	162	162	152	327	150	156	270	284	140	300	332	332	271	279	276	278	280	282	166	166	172	178	218	218	205	205
1d	198	202	161	253	177	183	258	258	258	318	226	266	280	290	199	203	162	162	152	327	150	156	270	278	140	146	332	332	271	279	276	278	278	280	166	166	172	178	218	304	205	205
20a	256	256	129	157	183	219	258	260	180	258	218	234	276	280	167	197	166	170	152	327	143	143	270	278	140	168	332	332	271	299	280	416	278	288	166	172	172	178	218	222	205	205
20b	212	256	129	153	181	193	256	258	178	258	234	234	276	276	175	199	166	170	152	152	143	150	270	278	292	300	332	332	271	271	278	278	274	278	166	172	172	178	218	222	205	205
20c	256	256	157	157	177	197	256	258	178	258	220	258	276	368	167	207	166	170	152	158	143	143	270	270	168	292	332	332	271	271	278	280	274	278	172	236	172	178	218	222	205	205
20d	256	256	129	153	181	193	258	260	170	258	234	234	276	280	167	197	176	176	152	327	226	226	270	278	140	160	332	332	271	295	278	416	268	274	172	252	172	178	218	222	205	205
21a	202	256	153	153	177	183	256	256	240	258	234	234	280	368	167	197	166	170	152	158	150	214	262	268	140	168	332	332	271	299	278	280	262	268	166	172	172	178	218	222	205	205
21b	212	256	129	153	177	183	258	258	240	258	214	220	276	280	167	175	166	170	152	327	150	156	278	278	140	300	332	332	271	271	278	280	278	282	172	252	172	178	218	222	205	205
21c	256	308	153	157	177	181	256	258	170	258	214	220	276	368	167	207	166	170	152	327	214	234	270	284	140	168	332	332	271	295	278	280	268	278	166	172	172	178	218	286	205	205
21d	256	292	153	161	177	181	256	256	170	258	242	266	276	280	167	173	166	172	152	212	150	214	270	278	140	300	202	332	271	271	278	416	274	278	172	226	172	182	218	286	205	205
22a	258	354	129	379	173	223	170	176	170	170	236	236	302	302	211	211	178	178	286	286	234	244	236	322	156	168	272	332	217	217	192	288	262	274	166	166	172	182	224	234	205	205
22b	258	258	379	379	173	177	170	176	170	170	236	236	302	302	211	211	178	178	286	286	226	234	232	308	156	164	272	332	217	217	192	288	262	274	166	166	172	182	224	234	205	205
22c	258	258	129	379	173	183	170	176	170	170	236	236	302	302	211	211	178	178	286	286	234	234	236	322	156	164	272	332	217	217	192	288	262	274	166	166	172	182	224	234	205	205
22d	258	258	129	379	173	173	176	214	170	170	236	262	302	302	211	211	178	178	286	286	143	234	236	322	156	168	272	332	217	217	192	288	262	274	166	166	172	376	224	234	205	205
23a	258	258	379	379	173	223	170	176	170	170	236	262	302	302	211	211	178	178	286	286	234	244	236	322	156	164	272	332	217	217	192	288	262	274	166	166	172	376	224	234	205	205
23b	258	258	379	379	173	183	176	246	170	170	236	262	302	302	211	211	178	178	286	286	143	234	236	322	156	164	272	332	217	217	192	288	262	274	166	166	172	376	224	234	205	205
23c	258	258	379	379	173	223	230	246	178	178	236	236	302	302	211	211	178	178	152	286	226	226	232	308	156	168	272	332	217	219	192	288	262	274	166	266	172	182	224	234	205	205
23d	258	258	379	379	173	215	176	184	170	170	236	262	302	302	211	211	178	178	286	286	143	234	236	322	156	164	272	332	217	217	192	288	262	274	166	166	172	182	224	234	205	205
24a	258	258	379	379	173	223	176	184	178	178	236	262	302	302	211	211	178	178	152	198	234	244	234	322	156	168	272	332	225	235	192	294	262	274	166	166	172	182	224	234	205	205
24b	258	258	129	379	173	215	170	176	170	170	236	262	302	302	211	211	178	178	286	286	143	234	236	322	156	164	272	332	217	217	192	288	262	274	166	166	172	182	224	234	205	205
24c	258	258	379	379	173	173	176	184	178	178	236	262	302	302	211	211	178	178	152	198	234	244	234	322	156	168	272	332	217	219	192	294	262	274	166	266	172	182	224	234	205	205
24d	258	258	379	379	173	223	170	258	170	170	236	236	302	302	211	211	178	178	286	286	143	182	236	322	156	168	272	332	217	217	192	300	272	282	166	272	172	182	224	234	205	205
25a	258	354	379	379	173	223	170	258	178	178	236	236	302	302	211	211	178	178	198	234	143	182	234	322	156	168	272	332	225	235	192	306	272	282	166	166	172	182	224	234	205	205
25b	258	354	379	379	173	183	170	230	178	178	236	236	302	302	211	211	178	178	198	234	143	182	236	322	156	168	272	332	241	241	192	300	272	282	166	166	172	376	224	234	205	205
25c	258	354	379	379	173	173	176	230	178	178	236	236	302	302	211	211	178	178	198	234	143	182	234	322	156	168	272	332	219	219	192	310	272	282	166	166	172	182	224	234	205	205
25d	258	258	379	379	173	181	170	176	178	178	236	236	302	302	211	211	178	178	198	234	143	182	236	322	156	168	272	332	217	219	192	300	272	282	166	166	172	376	224	234	205	205
26a	258	258	379	379	173	223	170	176	178	178	236	236	302	302	211	211	178	178	152	198	234	244	234	322	156	168	272	332	217	235	192	306	272	282	166	166	172	376	224	234	205	205
26b	258	258	379	379	173	173	176	176	178	178	236	236	302	302	211	211	178	178	152	198	234	244	234	322	156	168	272	332	235	241	192	306	272	282	166	272	172	376	224	234	205	205
26c	258	346	379	379	173	183	176	184	178	178	236	236	302	302	211	211	178	178	152	198	182	234	234	322	156	310	272	332	235	241	192	306	272	282	166	272	172	376	224	234	205	205
26d	258	258	129	379	173	183	184	230	178	178	236	236	302	302	211	211	178	178	198	198	234	244	234	322	156	310	272	332	235	235	192	306	272	282	166	166	172	376	224	234	205	205
27a	258	258	379	379	173	183	176	184	178	178	236	236	302	302	211	211	178	178	198	234	182	234	236	322	156	168	272	332	219	225	192	300	272	282	166	166	172	376	224	234	205	205
27b	258	258	379	379	173	183	176	184	178	178	236	236	302	302	211	211	178	178	198	234	143	182	236	322	156	310	272	332	211	217	192	300	272	282	166	166	172	376	224	234	205	205
27c	258	354	379	379	173	173	284	296	178	178	236	236	302	302	211	211	178	178	198	234	143	182	236	322	156	310	272	332	217	219	192	300	272	282	166	166	172	376	224	234	205	205
27d	258	354	379	379	173	223	170	176	178	178	236	236	302	302	211	211	178	178	198	234	143	182	236	322	156	310	272	332	213	217	192	300	272	282	166	272	172	376	224	234	205	205
28a	258	354	379	379	173	183	170	176	170	170	236	262	302	302	211	211	178	178	234	234	143	182	236	322	156	310	272	332	219	219	192	300	272	282	166	166	172	376	224	234	205	205
28b	258	354	379	379	173	183	170	176	170	170	236	236	302	302	211	211	178	178	296	296	234	244	236	322	156	168	272	332	213	213	192	300	272	282	166	166	172	376	224	234	205	205
28c	258	354	379	379	173	223	284	296	170	170	236	236	302	302	211	211	178	178	292	292	143	182	236	322	156	310	272	332	219	219	300	306	272	282	166	166	172	182	224	234	205	205
28d	258	354	379	379	173	183	284	296	170	170	236	262	302	302	211	211	178	178	292	296	234	244	236	322	156	168	272	332	219	219	192	300	272	282	166	166	376	390	224	234	205	205
29a	258	354	379	379	173	181	246	284	178	178	236	236	302	302	211	211	178	178	152	204	234	244	234	322	156	168	272	332	219	225	192	310	272	282	166	166	172	376	224	234	205	205
29b	258	258	379	379	183	223	246	284	178	178	236	236	302	302	211	211	178	178	152	198	143	182	234	322	168	310	272	332	217	225	192	310	272	282	166	166	172	376	224	234	205	205
29c	258	258	379	379	173	173	284	296	178	178	236	236	302	302	211	211	178	178	152	204	234	244	234	322	156	168	272	332	213	219	192	310	272	282	166	166	172	376	224	234	205	205
29d	258	354	379	379	173	223	284	296	178	178	236	262	302	302	211	211	178	178	152	204	234	244	234	322	156	310	272	332	217	219	192	310	272	282	166	272	172	376	224	234	205	205
2a	198	202	129	141	177	183	256	258	170	180	214	214	276	368	235	245	170	178	152	327	143	150	270	278	140	168	262	332	271	279	276	284	280	282	166	226	172	182	218	222	205	205
2b	212	256	157	141	177	187	214	256	258	262	214	220	276	290	199	203	160	160	152	166	143	150	260	266	300	300	332	332	213	225	276	278	268	272	166	230	172	178	218	222	205	205
2c	198	256	153	141	177	221	214	258	272	366	214	220	276	290	199	203	160	160	152	152	143	150	270	278	168	300	202	332	271	385	276	278	278	282	166	230	172	182	218	222	205	205
2d	256	256	153	141	177	183	256	262	258	366	220	234	276	290	199	203	160	162	152	166	143	150	260	266	140	168	202	332	211	271	276	284	268	272	166	230	172	182	218	304	205	205
30a	258	258	379	379	173	223	176	230	178	178	236	262	302	302	211	211	178	178	204	234	234	244	236	322	156	310	272	332	213	213	192	300	272	282	166	272	172	182	224	234	205	205
30b	258	258	379	379	173	173	230	296	178	178	236	236	302	302	211	211	178	178	204	234	143	234	236	322	156	310	272	332	217	219	192	300	272	282	166	272	172	182	224	234	205	205
30c	258	258	379	379	173	183	284	296	178	178	236	236	302	302	211	211	178	178	204	234	143	234	236	322	156	168	272	332	219	225	192	300	272	282	166	272	172	182	224	234	205	205
30d	258	258	379	379	173	181	284	296	178	178	236	236	302	302	211	211	178	178	204	234	143	234	236	322	156	168	272	332	217	219	192	300	272	282	166	166	172	376	224	234	205	205
31a	258	258	379	379	173	223	176	176	178	178	236	236	302	302	211	211	178	178	234	286	234	244	234	322	156	168	272	332	219	235	192	306	272	282	166	166	172	376	224	234	205	205
31b	258	258	379	379	173	219	176	176	178	178	238	238	302	302	211	211	178	178	234	286	143	234	236	322	156	164	272	332	211	213	192	300	272	282	166	166	376	376	224	234	205	205
31c	258	306	379	379	173	183	176	176	170	170	236	236	302	302	211	211	178	178	234	286	143	234	234	322	156	164	272	332	211	213	192	284	272	282	166	166	172	376	224	234	205	205
31d	258	354	129	379	173	223	170	176	178	178	238	238	302	302	211	211	178	178	234	286	143	234	234	322	156	168	272	332	211	213	192	306	272	282	166	166	172	376	224	234	205	205
32a	258	258	379	379	173	173	256	296	178	178	236	236	302	302	211	211	178	178	292	292	234	244	238	322	156	164	272	332	211	211	192	284	272	282	166	166	172	376	224	234	205	205
32b	258	258	379	379	173	173	230	284	178	178	236	262	302	302	211	211	178	178	290	290	234	244	238	322	156	288	272	332	211	211	192	284	272	282	166	166	172	376	224	234	205	205
32c	258	258	379	379	173	223	284	296	178	178	236	236	302	302	211	211	178	178	290	290	143	234	238	322	156	164	272	332	211	211	192	284	272	282	166	166	172	376	224	234	205	205
32d	258	258	379	379	173	183	230	256	178	178	236	262	302	302	211	211	178	178	234	290	143	156	238	322	156	164	272	332	211	211	192	284	272	282	166	166	172	376	224	234	205	205
33a	258	354	379	379	173	223	284	296	170	170	236	262	302	302	211	211	178	178	286	286	234	244	238	322	156	168	272	332	217	219	192	300	272	282	166	166	172	376	224	234	205	205
33b	258	354	379	379	173	183	284	296	178	178	238	238	302	302	211	211	178	178	198	282	234	234	234	322	156	168	272	332	213	217	192	306	272	282	166	166	172	376	224	234	205	205
33c	258	354	379	379	173	173	284	296	170	170	236	236	302	302	211	211	178	178	282	282	234	234	234	322	156	160	272	332	217	219	192	300	272	282	166	166	172	376	224	234	205	205
33d	258	354	379	379	173	183	284	296	170	170	236	236	302	302	211	211	178	178	198	282	234	244	234	322	156	168	272	332	211	213	192	300	272	282	166	166	172	376	224	234	205	205
34a	258	354	379	379	173	183	258	296	178	178	236	262	302	302	211	211	178	178	198	234	143	156	238	322	156	168	272	332	211	213	192	284	272	282	166	272	172	376	224	234	205	205
34b	258	354	379	379	173	173	176	184	178	178	236	262	302	302	211	211	178	178	290	290	143	234	238	322	156	168	272	332	211	217	192	284	272	282	166	272	172	376	224	234	205	205
34c	258	354	379	379	173	223	284	296	178	178	236	236	302	302	211	211	178	178	234	290	234	244	238	322	156	168	272	332	217	219	192	284	272	282	166	166	172	376	224	234	205	205
34d	258	354	379	379	223	223	176	184	178	178	236	236	302	302	211	211	178	178	290	290	234	244	238	322	156	168	272	332	211	213	192	284	272	282	166	166	172	182	224	234	205	205
35a	258	258	379	379	173	173	184	184	178	178	236	236	302	302	211	211	178	178	152	198	234	244	234	322	156	310	272	332	219	225	192	306	272	282	166	166	172	376	224	234	205	205
35b	258	258	379	379	173	181	284	296	178	178	236	236	302	302	211	211	178	178	152	198	234	234	234	322	156	310	272	332	219	225	192	306	272	282	166	166	172	376	280	328	205	205
35c	258	354	379	379	173	223	230	230	178	178	236	236	302	302	211	211	178	178	152	198	143	234	236	322	156	310	272	332	217	225	192	300	272	282	166	166	172	182	224	234	205	205
35d	258	354	379	379	173	181	284	296	178	178	236	236	302	302	211	211	178	178	198	198	234	244	234	322	156	310	272	332	217	225	192	306	272	282	166	272	172	376	224	234	205	205
3a	256	292	129	157	177	219	258	258	258	336	234	234	276	280	167	197	166	172	152	327	150	156	270	284	140	300	332	332	271	385	276	284	266	272	248	258	172	182	218	222	205	205
3b	198	202	129	161	177	181	256	258	170	180	214	214	280	362	167	197	170	170	204	327	214	226	270	270	140	300	332	332	271	271	276	284	278	280	166	222	172	178	218	222	205	205
3c	202	212	129	161	181	193	256	262	170	180	234	244	276	290	203	207	160	162	152	152	150	214	270	278	140	146	332	332	271	271	276	280	272	278	166	248	172	182	218	222	205	205
3d	208	256	129	161	177	193	256	256	180	180	234	244	276	362	167	207	166	172	152	327	150	214	270	278	168	300	332	332	271	279	276	284	272	278	166	230	172	182	218	222	205	205
4a	198	202	141	157	177	183	256	258	188	188	220	234	276	352	199	199	162	162	152	327	150	156	278	284	140	146	332	332	271	279	276	284	266	272	166	220	214	214	218	222	205	205
4b	198	202	153	157	177	221	256	258	180	188	220	234	280	280	167	175	166	172	152	166	143	214	260	260	140	146	332	332	271	271	276	278	278	282	166	230	172	182	218	286	205	205
4c	256	256	253	329	177	225	256	258	170	188	232	232	276	276	167	207	170	172	166	188	214	226	278	278	292	300	332	332	271	385	276	284	266	268	166	230	172	178	218	222	205	205
4d	256	256	129	157	177	177	256	256	180	188	232	232	290	352	199	203	162	166	314	327	150	214	260	266	140	146	316	316	271	271	276	284	272	278	166	230	182	280	218	222	205	205
5a	256	256	153	161	177	177	260	262	180	188	234	242	276	290	225	235	162	162	152	327	150	156	270	278	140	146	316	316	271	279	276	416	278	282	166	230	182	214	218	222	205	205
5b	212	256	129	141	177	219	256	258	180	188	220	234	276	362	167	197	166	166	152	152	150	156	270	278	160	168	332	332	271	279	276	416	278	280	166	248	172	182	218	286	205	205
5c	212	256	129	153	177	181	256	256	188	188	212	218	276	362	167	199	166	170	152	327	150	214	270	270	300	300	332	332	271	385	276	416	278	282	166	220	172	182	218	222	205	205
5d	212	256	129	141	177	219	256	258	180	188	234	234	276	368	167	197	166	166	152	152	150	156	270	278	160	168	316	316	271	385	276	278	272	280	166	230	172	182	218	286	205	205
6a	198	202	141	153	177	183	256	260	188	258	262	266	280	302	167	175	170	170	327	327	214	226	270	278	168	300	332	332	271	279	276	284	266	272	222	230	182	182	218	222	205	205
6b	256	256	153	153	177	183	256	256	258	262	220	220	276	280	167	199	170	170	166	327	214	214	270	278	140	288	202	316	271	279	276	416	272	282	160	166	182	182	218	286	205	205
6c	256	256	141	153	177	183	260	262	366	366	220	234	280	280	167	207	166	170	327	327	214	226	270	278	140	300	332	332	271	279	276	278	266	272	160	166	182	182	218	286	205	205
6d	202	212	153	153	177	183	260	266	262	366	220	236	276	368	167	205	166	170	152	158	143	150	260	266	300	300	332	332	271	271	276	278	266	272	166	230	172	178	218	286	205	205
7a	212	256	157	157	181	187	260	266	178	180	218	220	276	362	167	173	166	166	152	327	150	156	270	278	140	168	332	332	271	295	276	416	272	278	166	248	172	178	218	222	205	205
7b	212	256	157	161	177	181	260	266	178	180	234	234	276	276	167	173	166	166	152	327	150	214	270	278	140	168	236	332	271	271	276	358	272	278	166	248	172	178	218	286	205	205
7c	256	256	153	157	177	181	256	260	178	180	234	242	276	362	167	197	166	166	152	327	150	156	270	278	140	168	332	332	271	299	276	280	272	278	160	166	172	178	218	222	205	205
7d	212	256	129	153	177	221	256	258	170	178	232	232	276	368	235	245	166	166	152	327	150	214	270	278	140	300	202	332	271	271	276	278	278	282	166	230	172	182	218	222	205	205
8a	212	256	253	365	177	219	256	256	170	258	234	234	276	276	167	175	166	170	152	327	150	156	270	270	140	168	332	332	271	279	278	416	272	278	160	166	172	178	218	222	205	205
8b	256	256	253	365	177	181	256	260	170	258	234	244	276	280	167	173	166	166	314	327	143	214	260	266	168	288	316	316	271	271	276	416	272	278	166	230	172	178	218	222	205	205
8c	256	256	253	365	177	181	256	260	258	262	234	244	276	276	167	199	166	166	327	327	214	226	270	278	296	296	316	332	225	271	276	278	272	278	166	222	172	274	218	222	205	205
8d	256	256	253	365	177	181	260	260	262	262	234	266	280	290	175	199	160	162	152	327	150	156	270	270	140	300	332	332	271	271	276	416	272	280	160	166	172	178	218	222	205	205
9a	256	256	153	153	177	219	256	260	170	178	232	232	280	370	167	211	166	170	152	152	143	150	270	278	140	304	332	332	271	271	276	278	268	272	166	248	172	182	218	218	205	205
9b	212	256	161	161	177	181	256	256	258	272	232	232	280	280	199	207	170	178	152	327	150	214	260	266	140	146	332	332	271	309	276	276	272	276	160	166	172	178	218	388	205	205
9c	256	256	129	153	177	181	256	258	178	178	234	234	276	362	167	211	170	176	152	152	150	214	270	278	140	304	332	332	271	279	276	278	272	278	160	166	182	236	218	286	205	205
9d	212	256	129	153	177	181	256	256	170	258	232	232	280	280	207	211	170	176	152	327	143	150	270	278	140	160	332	332	271	309	276	416	266	272	160	166	172	178	218	222	205	205
